# Supplementary material for: Cost Effectiveness of Adjunctive Neurofeedback vs. Psychotherapy or Pharmacotherapy for Post-Traumatic Stress Disorder
Source: Healthcare (Basel). 2025 Sep 23;13(19):2388. doi: 10.3390/healthcare13192388 (PMC12524126; doi:10.3390/healthcare13192388)
Supplement: Supplementary file 1 [file healthcare-13-02388-s001.zip]

Archive with 1 entries (1 files):
- healthcare-3842148-supplementary.pdf
